# Supplementary material for: Cultivating Healthier Habits: The Impact of Workplace Teaching Kitchens on Employee Food Literacy
Source: Nutrients. 2024 Mar 16;16(6):865. doi: 10.3390/nu16060865 (PMC10975800; doi:10.3390/nu16060865)
Supplement: Supplementary file 1 [file nutrients-16-00865-s001.zip]

Archive with 1 entries (1 files):
- nutrients-2847544-supplementary.pdf
